# Supplementary material for: Massively parallel interrogation of protein fragment secretability using SECRiFY reveals features influencing secretory system transit
Source: Nat Commun. 2021 Nov 5;12:6414. doi: 10.1038/s41467-021-26720-y (PMC8571348; doi:10.1038/s41467-021-26720-y)
Supplement: Supplementary file 4 — Source data File [file 41467_2021_26720_MOESM4_ESM.xlsx]

## Sheet: Fig 1f qPCR raw data
Ct values
	No Norm		R1		R2
	rep 1	rep2	rep1	rep2	rep 1	rep2	rep3
GAPDH	13.12	13.1033	17.53	17.2233	17.7267	16.7633	16.64
RPL13A	16.97	16.84	16.7867	16.6233	19.2733	20.5567	18.34
HMBS	22.61	22.1733	22	21.6867	23.33	24.2933	23.1967
HPRT1	23.1633	22.88	21.7467	21.54	21.5633	22.7567	22.9767
TBP	28.8333	28.5967	30.7733	31.1367	39.2433	35.6467	32.4567
PIAS1	23.1533	23.1133	21.7233	21.8067	23.61	23.5567	23.6
STIM1	23.1267	23.03	22.5433	22.63	26.5	27.4933	27.3933
ALDH4A1	21.81	21.5567	26.7833	26.5467	31.765	27.99	29.8067

## Sheet: Fig 1f qPCR p-values
Figure 1 (f) two-way ANOVA Multiple comparisons
Within each row, compare columns (simple effects within rows)
Number of families	7
Number of comparisons per family	3
Alpha	0.05
Tukey's multiple comparisons test	Predicted (LS) mean diff,	95,00% CI of diff,	Below threshold?	Summary	Adjusted P Value
RPL13A
No Norm vs. R1	4.465	1,782 to 7,148	Yes	***	0.0009
No Norm vs. R2-15	1.448	-1,001 to 3,898	No	ns	0.3235
R1 vs. R2-15	-3.017	-5,466 to -0,5674	Yes	*	0.0134
HMBS
No Norm vs. R1	4.815	2,132 to 7,498	Yes	***	0.0004
No Norm vs. R2-15	2.717	0,2674 to 5,166	Yes	*	0.0274
R1 vs. R2-15	-2.098	-4,548 to 0,3509	No	ns	0.1039
HPRT1
No Norm vs. R1	5.64	2,957 to 8,323	Yes	****	<0,0001
No Norm vs. R2-15	4.52	2,071 to 6,969	Yes	***	0.0003
R1 vs. R2-15	-1.12	-3,569 to 1,329	No	ns	0.5032
TBP
No Norm vs. R1	2.025	-0,6580 to 4,708	No	ns	0.1669
No Norm vs. R2-15	-3.14	-5,589 to -0,6908	Yes	**	0.0099
R1 vs. R2-15	-5.165	-7,614 to -2,716	Yes	****	<0,0001
PIAS1
No Norm vs. R1	5.635	2,952 to 8,318	Yes	****	<0,0001
No Norm vs. R2-15	3.477	1,027 to 5,926	Yes	**	0.0042
R1 vs. R2-15	-2.158	-4,608 to 0,2909	No	ns	0.0922
STIM1
No Norm vs. R1	4.76	2,077 to 7,443	Yes	***	0.0004
No Norm vs. R2-15	-0.1133	-2,563 to 2,336	No	ns	0.9928
R1 vs. R2-15	-4.873	-7,323 to -2,424	Yes	****	<0,0001
ALDH4A1
No Norm vs. R1	-0.715	-3,398 to 1,968	No	ns	0.7886
No Norm vs. R2-15	-4.243	-6,693 to -1,794	Yes	***	0.0006
R1 vs. R2-15	-3.528	-5,978 to -1,079	Yes	**	0.0037
Test details	Predicted (LS) mean 1	Predicted (LS) mean 2	Predicted (LS) mean diff,	SE of diff,	N1	N2	q	DF
RPL13A
No Norm vs. R1	3.795	-0.67	4.465	1.084	2	2	5.823	28
No Norm vs. R2-15	3.795	2.347	1.448	0.9898	2	3	2.069	28
R1 vs. R2-15	-0.67	2.347	-3.017	0.9898	2	3	4.31	28
HMBS
No Norm vs. R1	9.28	4.465	4.815	1.084	2	2	6.28	28
No Norm vs. R2-15	9.28	6.563	2.717	0.9898	2	3	3.881	28
R1 vs. R2-15	4.465	6.563	-2.098	0.9898	2	3	2.998	28
HPRT1
No Norm vs. R1	9.91	4.27	5.64	1.084	2	2	7.356	28
No Norm vs. R2-15	9.91	5.39	4.52	0.9898	2	3	6.458	28
R1 vs. R2-15	4.27	5.39	-1.12	0.9898	2	3	1.6	28
TBP
No Norm vs. R1	15.6	13.58	2.025	1.084	2	2	2.641	28
No Norm vs. R2-15	15.6	18.74	-3.14	0.9898	2	3	4.486	28
R1 vs. R2-15	13.58	18.74	-5.165	0.9898	2	3	7.379	28
PIAS1
No Norm vs. R1	10.02	4.385	5.635	1.084	2	2	7.349	28
No Norm vs. R2-15	10.02	6.543	3.477	0.9898	2	3	4.967	28
R1 vs. R2-15	4.385	6.543	-2.158	0.9898	2	3	3.084	28
STIM1
No Norm vs. R1	9.97	5.21	4.76	1.084	2	2	6.208	28
No Norm vs. R2-15	9.97	10.08	-0.1133	0.9898	2	3	0.1619	28
R1 vs. R2-15	5.21	10.08	-4.873	0.9898	2	3	6.963	28
ALDH4A1
No Norm vs. R1	8.57	9.285	-0.715	1.084	2	2	0.9325	28
No Norm vs. R2-15	8.57	12.81	-4.243	0.9898	2	3	6.063	28
R1 vs. R2-15	9.285	12.81	-3.528	0.9898	2	3	5.041	28

## Sheet: Fig 1g qPCR raw data
Ct values
	No Norm									R1									R2
	rep 1	rep2	rep 3	rep 4	rep 5	rep 6	rep 7	rep 8	rep 9	rep1	rep2	rep3	rep4	rep5	rep6	rep7	rep8	rep9	rep 1	rep2	rep3	rep 4	rep 5	rep 6	rep 7	rep 8	rep 9
GAPDH	11.6333	11.8	11.66	11.9167	13.04	12.4633	11.46	10.65	11.5033	19.02	20.0567	16.9333	19.6267	18.04	15.58	18.2867	20.59	15.24	19.4433	19.9533	19.3967	18.25	19.8167	19.5067	19.4333	19.6267	19.1233
RPL13A	13.4833	14.05	13.8833	14.4867	13.5867	12.07	12.89	13.7267	13.7767	17.6133	18.3567	16.95	16.8667	17.27	15.14	17.8133	17.9933	16.75	18.4767	18.3033	18.0233	17.1733	19.2133	17.8733	18.4867	17.72	17.95
HPRT1	19.51	20.0533	20.4667	20.36	19.66	19.51	19.65	19.6667	19.6433	17.8933	18.4833	18.5433	18.5067	17.7433	18.3333	18.3867	18.4233	17.95	19.0433	19.16	18.9067	19.3067	19.3	19.16	19.16	18.76	18.78
HMBS	21.25	21.46	21.5967	21.8033	21.92	21.8433	21.7067	21.0633	21.6333	19.6233	19.8667	19.7533	19.8	20.05	20.12	20.06	19.6933	19.5633	19.9633	19.67	19.6133	20.1533	20.2267	19.88	19.8067	19.5633	19.5033
TBP	20.5467	19.5067	20.1133	19.91	21.2567	20.31	19.92	19.05	19.0567	19.6633	19.72	19.7033	19.7967	19.6467	19.6267	19.73	20.37	19.55	19.02	19.1067	19.0067	19.3967	19.79	19.6233	19.0933	18.92	18.62
PIAS1	22.5167	21.6933	22.03	21.6567	22.19	21.6233	21.19	20.6233	20.5267	19.4833	19.8333	20.1133	19.2833	19.6367	19.5667	19.7833	19.6867	19.2633	20.5433	20.8667	20.8967	21.1067	21.0233	20.59	20.62	20.19	20.1367
STIM1	22.8367	21.7633	22.1967	23.01	23.63	22.26	22.37	21.75	21.59	20.6967	20.8133	20.9167	20.7767	20.8067	20.7067	20.9633	21.0833	20.5967	20.6333	20.5267	20.6233	20.5867	20.8267	20.74	20.56	20.03	19.93
ALDH4A1	22.8733	21.86	22.0067	23.2133	23.54	22.2433	22.01	21.88	21.7133	20.56	20.47	20.4533	20.9267	21.5167	20.76	20.7333	21.145	20.74	21.1633	20.93	20.9133	21.85	22.1833	21.0467	20.7333	21.13	20.65

## Sheet: Fig 1g qPCR p-values
Figure 1 (g) two-way ANOVA Multiple comparisons
Within each row, compare columns (simple effects within rows)
Number of families	7
Number of comparisons per family	3
Alpha	0.05
Tukey's multiple comparisons test	Mean Diff,	95,00% CI of diff,	Below threshold?	Summary	Adjusted P Value
RPL13A
No norm vs. R1	2.717	1,350 to 4,083	Yes	****	<0,0001
No norm vs. R2	3.018	1,651 to 4,384	Yes	****	<0,0001
R1 vs. R2	0.3011	-1,065 to 1,667	No	ns	0.86
HMBS
No norm vs. R1	7.947	6,580 to 9,313	Yes	****	<0,0001
No norm vs. R2	8.374	7,008 to 9,741	Yes	****	<0,0001
R1 vs. R2	0.4278	-0,9386 to 1,794	No	ns	0.7381
HPRT1
No norm vs. R1	8.113	6,747 to 9,480	Yes	****	<0,0001
No norm vs. R2	9.37	8,004 to 10,74	Yes	****	<0,0001
R1 vs. R2	1.257	-0,1097 to 2,623	No	ns	0.0782
TBP
No norm vs. R1	6.568	5,201 to 7,934	Yes	****	<0,0001
No norm vs. R2	8.39	7,024 to 9,756	Yes	****	<0,0001
R1 vs. R2	1.822	0,4559 to 3,189	Yes	**	0.0056
PIAS1
No norm vs. R1	8.291	6,925 to 9,657	Yes	****	<0,0001
No norm vs. R2	8.499	7,133 to 9,865	Yes	****	<0,0001
R1 vs. R2	0.2078	-1,159 to 1,574	No	ns	0.9307
STIM1
No norm vs. R1	7.92	6,554 to 9,286	Yes	****	<0,0001
No norm vs. R2	9.486	8,119 to 10,85	Yes	****	<0,0001
R1 vs. R2	1.566	0,1992 to 2,932	Yes	*	0.0204
ALDH4A1
No norm vs. R1	7.92	6,554 to 9,286	Yes	****	<0,0001
No norm vs. R2	8.796	7,429 to 10,16	Yes	****	<0,0001
R1 vs. R2	0.8756	-0,4908 to 2,242	No	ns	0.2845
Test details	Mean 1	Mean 2	Mean Diff,	SE of diff,	N1	N2	q	DF
RPL13A
No norm vs. R1	1.759	-0.9578	2.717	0.5752	9	9	6.679	112
No norm vs. R2	1.759	-1.259	3.018	0.5752	9	9	7.419	112
R1 vs. R2	-0.9578	-1.259	0.3011	0.5752	9	9	0.7403	112
HMBS
No norm vs. R1	8.044	0.09778	7.947	0.5752	9	9	19.54	112
No norm vs. R2	8.044	-0.33	8.374	0.5752	9	9	20.59	112
R1 vs. R2	0.09778	-0.33	0.4278	0.5752	9	9	1.052	112
HPRT1
No norm vs. R1	9.796	1.682	8.113	0.5752	9	9	19.95	112
No norm vs. R2	9.796	0.4256	9.37	0.5752	9	9	23.04	112
R1 vs. R2	1.682	0.4256	1.257	0.5752	9	9	3.089	112
TBP
No norm vs. R1	8.171	1.603	6.568	0.5752	9	9	16.15	112
No norm vs. R2	8.171	-0.2189	8.39	0.5752	9	9	20.63	112
R1 vs. R2	1.603	-0.2189	1.822	0.5752	9	9	4.48	112
PIAS1
No norm vs. R1	9.768	1.477	8.291	0.5752	9	9	20.38	112
No norm vs. R2	9.768	1.269	8.499	0.5752	9	9	20.89	112
R1 vs. R2	1.477	1.269	0.2078	0.5752	9	9	0.5108	112
STIM1
No norm vs. R1	10.59	2.667	7.92	0.5752	9	9	19.47	112
No norm vs. R2	10.59	1.101	9.486	0.5752	9	9	23.32	112
R1 vs. R2	2.667	1.101	1.566	0.5752	9	9	3.849	112
ALDH4A1
No norm vs. R1	10.58	2.66	7.92	0.5752	9	9	19.47	112
No norm vs. R2	10.58	1.784	8.796	0.5752	9	9	21.62	112
R1 vs. R2	2.66	1.784	0.8756	0.5752	9	9	2.153	112

## Sheet: Fig 2d uncropped blots
	blot 1 (left to right): E coli lysate, WT, Htt25Q, frag 1-10								blot 2 (left to right): E coli lysate, frag 11-20
anti-FLAG
								anti-FLAG
	blot 1 (left to right): E coli lysate, WT, Htt25Q, frag 1-10								blot 2 (left to right): E coli lysate, frag 11-20
anti-V5								anti-V5

## Sheet: SuppFig4 uncropped blots
	blot 1 (left to right): WT, Htt25Q, pos 11, pos 6, frag 1-10							blot 2 (left to right): frag 11-20
anti-FLAG							anti-FLAG
	blot 1 (left to right): WT, Htt25Q, pos 11, pos 6, frag 1-10							blot 2 (left to right): frag 11-20
										anti-V5
anti-V5
							anti-V5

## Sheet: SuppFig5a raw data
OD600
Time (h)	20°C			28°C
0	11.71	9.42	7.74	11.74	9.52	7.73
1	11.53	9.47	8.21	11.15	9.54	8.25
2	12.16	10.8	9.82	13.55	13.03	11.45
3	12.39	12.91	11.73	16.4	16.57	15.8
4	14.79	14.71	13.25	26.325	22.775	22.075
5	17.6	19.475	17.2	29.1	30.25	25.625
6	22.55	22.05	21.9	38.35	32.65	36.35
7	23.85	26.05	23.775	37.75	31.875	33.275
8	26.95	27.675	28.9	40.25	35.9	32.4
9	28.325	29.95	29.425	43.25	38.95	37.45
10	33.05	29.975	33.9	44.1	41.35	39.95
11	33.325	31.025	32.775	47.75	41.5	42
12	36.75	36.35	33.2	49.5	44.45	40.8
14	32.65	36.35	33.5	49.3	45.65	41.65
16	32.6	38.15	39	53.45	48.05	46

## Sheet: SuppFig5b raw data
Transformation efficiency (CFU/ug DNA)
time (h)	20°C				28°C
1	324	432	432	432	4100	972	1730	7240
3	38300	25100	5700	20400	80100	109000	26300	88900
6	100000	101000	10400	41400	121000	189000	28400	74800
16	159000	163000	24400	46300	122000	176000	32800	116000

## Sheet: SuppFig8 uncropped agarose gel
	gel 1 (left to right): WT, pPSDZeo-hLYZ, pPSDZeo cDNA clones 1-22
									Ladder from top to bottom (bp): 1500, 1000, 900, 800, 700, 600, 500, 400, 300, 200, 100
	gel 2 (left to right): pPSDZeo cDNA clones 23-46
